# Supplementary material for: CsCBDAS2-Driven Enhancement of Cannabinoid Biosynthetic Genes Using a High-Efficiency Transient Transformation System in Cannabis sativa ‘Cheungsam’
Source: Plants (Basel). 2025 May 14;14(10):1460. doi: 10.3390/plants14101460 (PMC12114937; doi:10.3390/plants14101460)
Supplement: Supplementary file 1 [file plants-14-01460-s001.zip]

Archive with 1 entries (1 files):
- plants-3587061-supplementary.pdf
